# Supplementary material for: Examining the Protein Interactome and Subcellular Localization of RNase J2 Complexes in Streptococcus mutans
Source: Front Microbiol. 2019 Sep 18;10:2150. doi: 10.3389/fmicb.2019.02150 (PMC6759994; doi:10.3389/fmicb.2019.02150)
Supplement: Supplementary file 2 [file Data_Sheet_2.xlsx]

## Sheet: LC-MS data
Table S3. Mass Spectrometry Data.
	WT Cytoplasm	FLAG Cytoplasm	Fold change	WT Membrane	FLAG Membrane	Fold change
Description	Spectral Counts	Spectral Counts		Spectral Counts	Spectral Counts		Biological Process
Putative citrate lyase, alfa subunit OS=Streptococcus mutans serotype c (strain ATCC 700610 / UA159) GN=cilA PE=1 SV=1	0	25	#DIV/0!	1	7	7	acetyl-CoA metabolic process (GO:000608|IEA:InterPro)
Metal ABC transporter substrate-binding lipoprotein OS=Streptococcus mutans serotype c (strain ATCC 700610 / UA159) GN=sloC PE=3 SV=2	0	10	#DIV/0!	13	30	2.30769	cell adhesion (GO:000715|IEA:InterPro), metal ion transport (GO:003000|IEA:InterPro)
Ribonuclease Y OS=Streptococcus mutans serotype c (strain ATCC 700610 / UA159) GN=rny PE=3 SV=1	0	2	#DIV/0!	10	23	2.3	mRNA catabolic process (GO:000640|IEA:UniProtKB-HAMAP)
Putative ATP-binding protein OS=Streptococcus mutans serotype c (strain ATCC 700610 / UA159) GN=SMU_683 PE=4 SV=1	0	23	#DIV/0!	14	19	1.35714
Chromosome partition protein Smc OS=Streptococcus mutans serotype c (strain ATCC 700610 / UA159) GN=smc PE=3 SV=1	1	32	32	22	18	0.818182	chromosome condensation (GO:003026|IEA:InterPro), DNA replication (GO:000626|IEA:UniProtKB-HAMAP), sister chromatid cohesion (GO:000706|IEA:InterPro)
DNA topoisomerase 4 subunit A OS=Streptococcus mutans serotype c (strain ATCC 700610 / UA159) GN=parC PE=3 SV=1	1	21	21	22	35	1.59091	chromosome segregation (GO:000705|IEA:UniProtKB-HAMAP), DNA topological change (GO:000626|IEA:UniProtKB-HAMAP)
Ribonuclease J OS=Streptococcus mutans serotype c (strain ATCC 700610 / UA159) GN=rnj PE=3 SV=1	13	215	16.5385	44	527	11.9773	rRNA processing (GO:000636|IEA:UniProtKB-HAMAP)
Ribonuclease J OS=Streptococcus mutans serotype c (strain ATCC 700610 / UA159) GN=rnj PE=3 SV=1	16	202	12.625	52	521	10.0192	rRNA processing (GO:000636|IEA:UniProtKB-HAMAP)
UvrABC system protein A OS=Streptococcus mutans serotype c (strain ATCC 700610 / UA159) GN=uvrA PE=3 SV=2	2	24	12	6	18	3	nucleotide-excision repair (GO:000628|IEA:UniProtKB-HAMAP), SOS response (GO:000943|IEA:UniProtKB-HAMAP)
DNA helicase OS=Streptococcus mutans serotype c (strain ATCC 700610 / UA159) GN=pcrA PE=3 SV=1	2	24	12	24	29	1.20833	DNA unwinding involved in DNA replication (GO:000626|IEA:InterPro)
DNA gyrase subunit B OS=Streptococcus mutans serotype c (strain ATCC 700610 / UA159) GN=gyrB PE=3 SV=1	3	35	11.6667	19	31	1.63158	DNA topological change (GO:000626|IEA:UniProtKB-HAMAP), DNA-dependent DNA replication (GO:000626|IEA:UniProtKB-HAMAP)
DNA gyrase subunit A OS=Streptococcus mutans serotype c (strain ATCC 700610 / UA159) GN=gyrA PE=3 SV=1	4	46	11.5	38	55	1.44737	DNA topological change (GO:000626|IEA:UniProtKB-HAMAP), DNA-dependent DNA replication (GO:000626|IEA:UniProtKB-HAMAP)
Histidinol dehydrogenase OS=Streptococcus mutans serotype c (strain ATCC 700610 / UA159) GN=hisD PE=3 SV=1	2	21	10.5	3	10	3.33333	histidine biosynthetic process (GO:000010|IEA:UniProtKB-HAMAP)
Elongation factor 4 OS=Streptococcus mutans serotype c (strain ATCC 700610 / UA159) GN=lepA PE=3 SV=1	2	20	10	20	25	1.25	positive regulation of translation (GO:004572|IEA:UniProtKB-HAMAP)
Uncharacterized protein OS=Streptococcus mutans serotype c (strain ATCC 700610 / UA159) GN=SMU_520 PE=3 SV=1	1	8	8	0	44	#DIV/0!	nucleotide catabolic process (GO:000916|IEA:InterPro)
DNA topoisomerase 1 OS=Streptococcus mutans serotype c (strain ATCC 700610 / UA159) GN=topA PE=3 SV=1	3	24	8	34	55	1.61765	DNA topological change (GO:000626|IEA:UniProtKB-HAMAP)
L-lactate dehydrogenase OS=Streptococcus mutans serotype c (strain ATCC 700610 / UA159) GN=ldh PE=3 SV=2	24	179	7.45833	33	33	1	glycolytic process (GO:000609|IEA:UniProtKB-HAMAP)
Phosphoglucosamine mutase OS=Streptococcus mutans serotype c (strain ATCC 700610 / UA159) GN=glmM PE=3 SV=1	5	37	7.4	11	21	1.90909	carbohydrate metabolic process (GO:000597|IEA:InterPro)
Homoserine dehydrogenase OS=Streptococcus mutans serotype c (strain ATCC 700610 / UA159) GN=SMU_965 PE=3 SV=1	8	59	7.375	17	20	1.17647	isoleucine biosynthetic process (GO:000909|IEA:UniProtKB-KW), methionine biosynthetic process (GO:000908|IEA:UniProtKB-KW), threonine biosynthetic process (GO:000908|IEA:UniProtKB-UniPathway)
Putative aminotransferase OS=Streptococcus mutans serotype c (strain ATCC 700610 / UA159) GN=yfbQ PE=4 SV=1	3	22	7.33333	13	15	1.15385	biosynthetic process (GO:000905|IEA:InterPro)
Uncharacterized protein OS=Streptococcus mutans serotype c (strain ATCC 700610 / UA159) GN=SMU_229 PE=4 SV=1	6	43	7.16667	26	41	1.57692	glycerol metabolic process (GO:000607|IEA:InterPro)
L-threonine dehydratase OS=Streptococcus mutans serotype c (strain ATCC 700610 / UA159) GN=ilvA PE=3 SV=1	8	57	7.125	13	26	2	cellular amino acid biosynthetic process (GO:000865|IEA:UniProtKB-KW), isoleucine biosynthetic process (GO:000909|IEA:UniProtKB-UniPathway)
Inducible fructose permease OS=Streptococcus mutans serotype c (strain ATCC 700610 / UA159) GN=fruI PE=4 SV=1	3	21	7	26	41	1.57692	phosphoenolpyruvate-dependent sugar phosphotransferase system (GO:000940|IEA:UniProtKB-KW)
UPF0210 protein SMU_73 OS=Streptococcus mutans serotype c (strain ATCC 700610 / UA159) GN=SMU_73 PE=3 SV=1	6	40	6.66667	9	10	1.11111
Putative ABC transporter, ATP-binding protein OS=Streptococcus mutans serotype c (strain ATCC 700610 / UA159) GN=SMU_2159 PE=4 SV=1	4	25	6.25	21	25	1.19048
Putative ABC transporter, ATP-binding protein, proline/glycine betaine transport system OS=Streptococcus mutans serotype c (strain ATCC 700610 / UA159) GN=opuAa PE=4 SV=1	6	37	6.16667	34	31	0.911765	glycine betaine transport (GO:003146|IEA:InterPro)
Putative (R)-2-hydroxyglutaryl-CoA dehydratase activator-related protein OS=Streptococcus mutans serotype c (strain ATCC 700610 / UA159) GN=SMU_438c PE=4 SV=1	5	30	6	41	40	0.97561
Phosphoenolpyruvate carboxylase OS=Streptococcus mutans serotype c (strain ATCC 700610 / UA159) GN=ppc PE=3 SV=1	13	76	5.84615	51	65	1.27451	carbon fixation (GO:001597|IEA:UniProtKB-HAMAP), oxaloacetate metabolic process (GO:000610|IEA:UniProtKB-HAMAP), tricarboxylic acid cycle (GO:000609|IEA:InterPro)
Argininosuccinate synthase OS=Streptococcus mutans serotype c (strain ATCC 700610 / UA159) GN=argG PE=3 SV=1	5	29	5.8	9	9	1	arginine biosynthetic process (GO:000652|IEA:UniProtKB-HAMAP)
Putative PTS system, mannose-specific component IIAB OS=Streptococcus mutans serotype c (strain ATCC 700610 / UA159) GN=ptnA PE=4 SV=1	6	34	5.66667	33	38	1.15152	phosphoenolpyruvate-dependent sugar phosphotransferase system (GO:000940|IEA:InterPro)
Cell division protein FtsA OS=Streptococcus mutans serotype c (strain ATCC 700610 / UA159) GN=ftsA PE=3 SV=1	10	56	5.6	29	38	1.31034	FtsZ-dependent cytokinesis (GO:004309|IEA:UniProtKB-HAMAP)
Alpha-acetolactate synthase OS=Streptococcus mutans serotype c (strain ATCC 700610 / UA159) GN=alsS PE=3 SV=1	4	22	5.5	4	8	2	butanediol metabolic process (GO:003407|IEA:InterPro)
Formate--tetrahydrofolate ligase OS=Streptococcus mutans serotype c (strain ATCC 700610 / UA159) GN=fhs PE=3 SV=2	4	22	5.5	15	18	1.2	folic acid-containing compound biosynthetic process (GO:000939|IEA:InterPro), tetrahydrofolate interconversion (GO:003599|IEA:UniProtKB-UniPathway)
Protein translocase subunit SecA OS=Streptococcus mutans serotype c (strain ATCC 700610 / UA159) GN=secA PE=3 SV=1	12	62	5.16667	68	81	1.19118	intracellular protein transmembrane transport (GO:006500|IEA:UniProtKB-HAMAP), protein import (GO:001703|IEA:InterPro), protein targeting (GO:000660|IEA:UniProtKB-HAMAP)
Putative trans-2-enoyl-ACP reductase OS=Streptococcus mutans serotype c (strain ATCC 700610 / UA159) GN=SMU_1742c PE=4 SV=1	8	41	5.125	41	48	1.17073
ATP-dependent Clp protease ATP-binding subunit ClpX OS=Streptococcus mutans serotype c (strain ATCC 700610 / UA159) GN=clpX PE=3 SV=1	9	46	5.11111	31	44	1.41935	protein folding (GO:000645|IEA:UniProtKB-HAMAP)
Glucosyltransferase-SI OS=Streptococcus mutans serotype c (strain ATCC 700610 / UA159) GN=gtfC PE=1 SV=2	5.6	28.333	5.05946	38	44.423	1.16903	glucan biosynthetic process (GO:000925|IEA:InterPro)
Replicative DNA helicase OS=Streptococcus mutans serotype c (strain ATCC 700610 / UA159) GN=dnaC PE=3 SV=1	4	20	5	12	18	1.5	DNA replication, synthesis of RNA primer (GO:000626|IEA:UniProtKB-KW)
Uncharacterized protein OS=Streptococcus mutans serotype c (strain ATCC 700610 / UA159) GN=SMU_235 PE=4 SV=1	4	20	5	22	28	1.27273
30S ribosomal protein S5 OS=Streptococcus mutans serotype c (strain ATCC 700610 / UA159) GN=rpsE PE=3 SV=1	4	20	5	38	36	0.947368	translation (GO:000641|IEA:UniProtKB-HAMAP)
30S ribosomal protein S13 OS=Streptococcus mutans serotype c (strain ATCC 700610 / UA159) GN=rpsM PE=3 SV=1	4	20	5	43	40	0.930233	translation (GO:000641|IEA:UniProtKB-HAMAP)
DNA polymerase OS=Streptococcus mutans serotype c (strain ATCC 700610 / UA159) GN=polI PE=3 SV=1	8	39	4.875	15	25	1.66667	DNA-dependent DNA replication (GO:000626|IEA:InterPro)
D-alanine--D-alanine ligase OS=Streptococcus mutans serotype c (strain ATCC 700610 / UA159) GN=ddl PE=1 SV=2	7	34	4.85714	5	8	1.6	cell wall organization (GO:007155|IEA:UniProtKB-KW), peptidoglycan biosynthetic process (GO:000925|IEA:UniProtKB-HAMAP), regulation of cell shape (GO:000836|IEA:UniProtKB-KW)
Polyribonucleotide nucleotidyltransferase OS=Streptococcus mutans serotype c (strain ATCC 700610 / UA159) GN=pnp PE=1 SV=1	13	63	4.84615	55	72	1.30909	mRNA catabolic process (GO:000640|IEA:UniProtKB-HAMAP), RNA processing (GO:000639|IEA:InterPro)
Translation initiation factor IF-2 OS=Streptococcus mutans serotype c (strain ATCC 700610 / UA159) GN=infB PE=3 SV=1	13	63	4.84615	92	99	1.07609
Adenylosuccinate lyase OS=Streptococcus mutans serotype c (strain ATCC 700610 / UA159) GN=purB PE=3 SV=2	6	29	4.83333	14	26	1.85714	'de novo' AMP biosynthetic process (GO:004420|IEA:UniProtKB-UniPathway), 'de novo' IMP biosynthetic process (GO:000618|IEA:UniProtKB-UniPathway)
Protein RecA OS=Streptococcus mutans serotype c (strain ATCC 700610 / UA159) GN=recA PE=3 SV=3	12	58	4.83333	48	56	1.16667	DNA recombination (GO:000631|IEA:UniProtKB-HAMAP), DNA repair (GO:000628|IEA:UniProtKB-HAMAP), SOS response (GO:000943|IEA:UniProtKB-HAMAP)
Putative ABC transporter, ATP-binding protein OS=Streptococcus mutans serotype c (strain ATCC 700610 / UA159) GN=SMU_247 PE=4 SV=1	5	23	4.6	6	17	2.83333	transport (GO:000681|IEA:InterPro)
Putative acetoin dehydrogenase (TPP-dependent), E1 component beta subunit OS=Streptococcus mutans serotype c (strain ATCC 700610 / UA159) GN=adhB PE=4 SV=1	5	23	4.6	42	22	0.52381	metabolic process (GO:000815|IEA:InterPro)
Putative ABC transporter, membrane protein OS=Streptococcus mutans serotype c (strain ATCC 700610 / UA159) GN=SMU_248 PE=4 SV=1	7	32	4.57143	11	14	1.27273	iron-sulfur cluster assembly (GO:001622|IEA:InterPro)
Signal recognition particle protein OS=Streptococcus mutans serotype c (strain ATCC 700610 / UA159) GN=ffh PE=3 SV=3	7	32	4.57143	37	41	1.10811	SRP-dependent cotranslational protein targeting to membrane (GO:000661|IEA:InterPro)
Chaperone protein DnaJ OS=Streptococcus mutans serotype c (strain ATCC 700610 / UA159) GN=dnaJ PE=3 SV=1	7	31	4.42857	41	38	0.926829	DNA replication (GO:000626|IEA:UniProtKB-KW), protein folding (GO:000645|IEA:InterPro), response to heat (GO:000940|IEA:InterPro)
S-adenosylmethionine synthase OS=Streptococcus mutans serotype c (strain ATCC 700610 / UA159) GN=metK PE=3 SV=1	7	31	4.42857	15	12	0.8	one-carbon metabolic process (GO:000673|IEA:UniProtKB-HAMAP), S-adenosylmethionine biosynthetic process (GO:000655|IEA:UniProtKB-UniPathway)
DNA polymerase III PolC-type OS=Streptococcus mutans serotype c (strain ATCC 700610 / UA159) GN=polC PE=3 SV=1	5	22	4.4	21	25	1.19048	DNA-dependent DNA replication (GO:000626|IEA:UniProtKB-HAMAP)
Class III stress response-related ATP-dependent Clp protease, ATP-binding subunit OS=Streptococcus mutans serotype c (strain ATCC 700610 / UA159) GN=clpC PE=3 SV=1	9.667	41.758	4.31964	38.22	43.68	1.14286
Putative acetoin utilization protein, acetoin dehydrogenase OS=Streptococcus mutans serotype c (strain ATCC 700610 / UA159) GN=SMU_1664c PE=4 SV=1	5	21	4.2	10	15	1.5	metabolic process (GO:000815|IEA:InterPro)
50S ribosomal protein L24 OS=Streptococcus mutans serotype c (strain ATCC 700610 / UA159) GN=rplX PE=3 SV=1	5	21	4.2	41	50	1.21951	translation (GO:000641|IEA:UniProtKB-HAMAP)
Putative glycogen biosynthesis protein GlgD OS=Streptococcus mutans serotype c (strain ATCC 700610 / UA159) GN=glgD PE=4 SV=1	6	25	4.16667	7	7	1	glycogen biosynthetic process (GO:000597|IEA:InterPro)
Cell division protein FtsZ OS=Streptococcus mutans serotype c (strain ATCC 700610 / UA159) GN=ftsZ PE=3 SV=1	20	83	4.15	43	62	1.44186	cell septum assembly (GO:009052|IEA:UniProtKB-HAMAP), FtsZ-dependent cytokinesis (GO:004309|IEA:UniProtKB-HAMAP), protein polymerization (GO:005125|IEA:UniProtKB-HAMAP)
Ribose-phosphate pyrophosphokinase 1 OS=Streptococcus mutans serotype c (strain ATCC 700610 / UA159) GN=prs1 PE=3 SV=1	9	37	4.11111	23	24	1.04348	5-phosphoribose 1-diphosphate biosynthetic process (GO:000601|IEA:UniProtKB-UniPathway), nucleotide biosynthetic process (GO:000916|IEA:UniProtKB-KW), ribonucleoside monophosphate biosynthetic process (GO:000915|IEA:UniProtKB-HAMAP)
Aconitate hydratase A OS=Streptococcus mutans serotype c (strain ATCC 700610 / UA159) GN=acn PE=3 SV=2	10	41	4.1	30	41	1.36667	propionate metabolic process, methylcitrate cycle (GO:001967|ISS:UniProtKB), tricarboxylic acid cycle (GO:000609|ISS:UniProtKB)
CRISPR-associated endonuclease Cas9 OS=Streptococcus mutans serotype c (strain ATCC 700610 / UA159) GN=cas9 PE=1 SV=1	16	64	4	30	59	1.96667	defense response to virus (GO:005160|IEA:UniProtKB-HAMAP), maintenance of CRISPR repeat elements (GO:004357|IEA:UniProtKB-HAMAP)
Uncharacterized protein OS=Streptococcus mutans serotype c (strain ATCC 700610 / UA159) GN=SMU_1760c PE=4 SV=1	7	28	4	20	35	1.75
Acetyl-coenzyme A carboxylase carboxyl transferase subunit beta OS=Streptococcus mutans serotype c (strain ATCC 700610 / UA159) GN=accD PE=3 SV=1	6	24	4	25	36	1.44	fatty acid biosynthetic process (GO:000663|IEA:UniProtKB-HAMAP), malonyl-CoA biosynthetic process (GO:200129|IEA:UniProtKB-UniPathway)
Serine--tRNA ligase OS=Streptococcus mutans serotype c (strain ATCC 700610 / UA159) GN=serS PE=3 SV=1	10	40	4	28	36	1.28571	selenocysteine biosynthetic process (GO:001626|IEA:UniProtKB-HAMAP), selenocysteinyl-tRNA(Sec) biosynthetic process (GO:009705|IEA:UniProtKB-UniPathway), seryl-tRNA aminoacylation (GO:000643|IEA:UniProtKB-HAMAP)
Putative acetyl-CoA carboxylase biotin carboxylase subunit OS=Streptococcus mutans serotype c (strain ATCC 700610 / UA159) GN=accC PE=4 SV=1	9	36	4	20	24	1.2
ATP-dependent protease ClpE OS=Streptococcus mutans serotype c (strain ATCC 700610 / UA159) GN=clpE PE=3 SV=1	10	40	4	34	37	1.08824	negative regulation of transcription, DNA-templated (GO:004589|IMP:CACAO)
Acetolactate synthase OS=Streptococcus mutans serotype c (strain ATCC 700610 / UA159) GN=ilvB PE=3 SV=1	10	39	3.9	36	41	1.13889	isoleucine biosynthetic process (GO:000909|IEA:UniProtKB-UniPathway), valine biosynthetic process (GO:000909|IEA:UniProtKB-UniPathway)
Putative protease OS=Streptococcus mutans serotype c (strain ATCC 700610 / UA159) GN=SMU_761 PE=4 SV=1	7	27	3.85714	18	25	1.38889
Phenylalanine--tRNA ligase alpha subunit OS=Streptococcus mutans serotype c (strain ATCC 700610 / UA159) GN=pheS PE=3 SV=1	6	23	3.83333	21	25	1.19048	phenylalanyl-tRNA aminoacylation (GO:000643|IEA:UniProtKB-HAMAP)
Multiple sugar-binding transport ATP-binding protein MsmK OS=Streptococcus mutans serotype c (strain ATCC 700610 / UA159) GN=msmK PE=3 SV=1	9.6	36.711	3.82406	34.024	24.75	0.727428	carbohydrate transport (GO:000864|IEA:UniProtKB-KW)
Aspartokinase OS=Streptococcus mutans serotype c (strain ATCC 700610 / UA159) GN=akh PE=3 SV=1	9	34	3.77778	18	18	1	lysine biosynthetic process via diaminopimelate (GO:000908|IEA:UniProtKB-UniPathway), threonine biosynthetic process (GO:000908|IEA:UniProtKB-UniPathway)
CTP synthase OS=Streptococcus mutans serotype c (strain ATCC 700610 / UA159) GN=pyrG PE=3 SV=1	11	41	3.72727	15	16	1.06667	'de novo' CTP biosynthetic process (GO:004421|IEA:UniProtKB-UniPathway), glutamine metabolic process (GO:000654|IEA:UniProtKB-HAMAP)
Putative bacitracin synthetase OS=Streptococcus mutans serotype c (strain ATCC 700610 / UA159) GN=bacD PE=4 SV=1	11	41	3.72727	65	62	0.953846	metabolic process (GO:000815|IEA:InterPro)
Glutamine--fructose-6-phosphate aminotransferase [isomerizing] OS=Streptococcus mutans serotype c (strain ATCC 700610 / UA159) GN=glmS PE=3 SV=3	25	92	3.68	56	66	1.17857	carbohydrate derivative biosynthetic process (GO:190113|IEA:InterPro), carbohydrate metabolic process (GO:000597|IEA:UniProtKB-HAMAP), glutamine metabolic process (GO:000654|IEA:UniProtKB-HAMAP)
Aspartate--tRNA ligase 2 OS=Streptococcus mutans serotype c (strain ATCC 700610 / UA159) GN=aspS2 PE=3 SV=1	6	22	3.66667	24.511	28	1.14234	tRNA aminoacylation for protein translation (GO:000641|IEA:InterPro)
Putative ABC transporter OS=Streptococcus mutans serotype c (strain ATCC 700610 / UA159) GN=SMU_1121c PE=4 SV=1	11	40	3.63636	37	44	1.18919
Glycine--tRNA ligase beta subunit OS=Streptococcus mutans serotype c (strain ATCC 700610 / UA159) GN=glyS PE=3 SV=1	12	43	3.58333	25	31	1.24	glycyl-tRNA aminoacylation (GO:000642|IEA:UniProtKB-HAMAP)
2-isopropylmalate synthase OS=Streptococcus mutans serotype c (strain ATCC 700610 / UA159) GN=leuA PE=3 SV=1	11	39	3.54545	18	34	1.88889	branched-chain amino acid biosynthetic process (GO:000908|IEA:UniProtKB-KW), leucine biosynthetic process (GO:000909|IEA:UniProtKB-HAMAP)
Ribosome-binding ATPase YchF OS=Streptococcus mutans serotype c (strain ATCC 700610 / UA159) GN=ychF PE=3 SV=1	6	21	3.5	17	22	1.29412
Putative ABC transporter, branched chain amino acid-binding protein OS=Streptococcus mutans serotype c (strain ATCC 700610 / UA159) GN=livK PE=4 SV=1	14	49	3.5	38	46	1.21053	amino acid transport (GO:000686|IEA:InterPro)
Alanine--tRNA ligase OS=Streptococcus mutans serotype c (strain ATCC 700610 / UA159) GN=alaS PE=3 SV=1	20	70	3.5	58	63	1.08621	alanyl-tRNA aminoacylation (GO:000641|IEA:UniProtKB-HAMAP)
Putative amino acid binding protein OS=Streptococcus mutans serotype c (strain ATCC 700610 / UA159) GN=SMU_1942c PE=4 SV=1	8	28	3.5	24	24	1
Carbamoyl-phosphate synthase large chain OS=Streptococcus mutans serotype c (strain ATCC 700610 / UA159) GN=carB PE=3 SV=1	29	100	3.44828	31	40	1.29032	'de novo' UMP biosynthetic process (GO:004420|IEA:UniProtKB-UniPathway), arginine biosynthetic process (GO:000652|IEA:UniProtKB-UniPathway)
ATP synthase subunit alpha OS=Streptococcus mutans serotype c (strain ATCC 700610 / UA159) GN=atpA PE=3 SV=1	12	40	3.33333	22	29	1.31818	ATP hydrolysis coupled proton transport (GO:001599|IEA:InterPro), plasma membrane ATP synthesis coupled proton transport (GO:004277|IEA:UniProtKB-HAMAP)
Threonine--tRNA ligase OS=Streptococcus mutans serotype c (strain ATCC 700610 / UA159) GN=thrS PE=3 SV=1	15	50	3.33333	34	41	1.20588	threonyl-tRNA aminoacylation (GO:000643|IEA:UniProtKB-HAMAP)
Glutamyl-tRNA(Gln) amidotransferase subunit A OS=Streptococcus mutans serotype c (strain ATCC 700610 / UA159) GN=gatA PE=3 SV=1	18	59	3.27778	27	30	1.11111	translation (GO:000641|IEA:UniProtKB-HAMAP)
Uncharacterized protein OS=Streptococcus mutans serotype c (strain ATCC 700610 / UA159) GN=SMU_1090 PE=4 SV=1	12	39	3.25	30	34	1.13333
Tryptophan--tRNA ligase OS=Streptococcus mutans serotype c (strain ATCC 700610 / UA159) GN=trpS PE=3 SV=1	8	26	3.25	19	17	0.894737	tryptophanyl-tRNA aminoacylation (GO:000643|IEA:UniProtKB-HAMAP)
tRNA uridine 5-carboxymethylaminomethyl modification enzyme MnmG OS=Streptococcus mutans serotype c (strain ATCC 700610 / UA159) GN=mnmG PE=3 SV=1	5	16	3.2	10	25	2.5	tRNA wobble uridine modification (GO:000209|IEA:InterPro)
Putative endonuclease OS=Streptococcus mutans serotype c (strain ATCC 700610 / UA159) GN=SMU_1485c PE=4 SV=1	5	16	3.2	9	20	2.22222
Glutamine synthetase type 1 glutamate--ammonia ligase OS=Streptococcus mutans serotype c (strain ATCC 700610 / UA159) GN=glnA PE=3 SV=1	18	57	3.16667	35	52	1.48571	glutamine biosynthetic process (GO:000654|IEA:InterPro), nitrogen fixation (GO:000939|IEA:InterPro)
Gamma-glutamyl phosphate reductase OS=Streptococcus mutans serotype c (strain ATCC 700610 / UA159) GN=proA PE=3 SV=1	7	22	3.14286	11	11	1	L-proline biosynthetic process (GO:005512|IEA:UniProtKB-UniPathway)
Hypoxanthine-guanine phosphoribosyltransferase OS=Streptococcus mutans serotype c (strain ATCC 700610 / UA159) GN=hpt PE=3 SV=1	7	22	3.14286	7	3	0.428571	IMP salvage (GO:003226|IEA:UniProtKB-UniPathway), purine ribonucleoside salvage (GO:000616|IEA:UniProtKB-KW)
Phospho-2-dehydro-3-deoxyheptonate aldolase OS=Streptococcus mutans serotype c (strain ATCC 700610 / UA159) GN=aroG PE=3 SV=1	8.028	24.667	3.07262	9.825	13.878	1.41252	aromatic amino acid family biosynthetic process (GO:000907|IEA:UniProtKB-KW), cellular amino acid biosynthetic process (GO:000865|IEA:UniProtKB-KW), chorismate biosynthetic process (GO:000942|IEA:UniProtKB-UniPathway)
Dihydrolipoamide acetyltransferase component of pyruvate dehydrogenase complex OS=Streptococcus mutans serotype c (strain ATCC 700610 / UA159) GN=adhC PE=3 SV=1	7	21.323	3.04614	40.727	30.779	0.755739	metabolic process (GO:000815|IEA:InterPro)
Putative 3-oxoacyl-acyl-carrier-protein reductase / 3-ketoacyl-acyl carrier protein reductase OS=Streptococcus mutans serotype c (strain ATCC 700610 / UA159) GN=fabG PE=4 SV=1	7	21	3	20	28	1.4	fatty acid biosynthetic process (GO:000663|IEA:InterPro)
Putative maltose/maltodextrin ABC transporter, sugar-binding protein MalX OS=Streptococcus mutans serotype c (strain ATCC 700610 / UA159) GN=malX PE=4 SV=1	13	39	3	32	36	1.125
50S ribosomal protein L1 OS=Streptococcus mutans serotype c (strain ATCC 700610 / UA159) GN=rplA PE=3 SV=1	8	24	3	57	56	0.982456	regulation of translation (GO:000641|IEA:UniProtKB-KW), translation (GO:000641|IEA:UniProtKB-HAMAP)
50S ribosomal protein L13 OS=Streptococcus mutans serotype c (strain ATCC 700610 / UA159) GN=rplM PE=3 SV=1	8	23	2.875	65	61	0.938462	translation (GO:000641|IEA:UniProtKB-HAMAP)
Penicillin-binding protein 1a membrane carboxypeptidase OS=Streptococcus mutans serotype c (strain ATCC 700610 / UA159) GN=pbp1a PE=4 SV=1	7	20	2.85714	23	38	1.65217
RNA polymerase sigma factor SigA OS=Streptococcus mutans serotype c (strain ATCC 700610 / UA159) GN=sigA PE=3 SV=1	14	40	2.85714	19	28	1.47368	transcription initiation from bacterial-type RNA polymerase promoter (GO:000112|IEA:UniProtKB-HAMAP)
Catabolite control protein A OS=Streptococcus mutans serotype c (strain ATCC 700610 / UA159) GN=ccpA PE=3 SV=2	11	31	2.81818	21	18	0.857143	transcription, DNA-templated (GO:000635|IEA:UniProtKB-KW)
Putative GTP-binding protein OS=Streptococcus mutans serotype c (strain ATCC 700610 / UA159) GN=SMU_546 PE=4 SV=1	21	59	2.80952	50	49	0.98
Putative amino acid ABC transporter, ATP-binding protein OS=Streptococcus mutans serotype c (strain ATCC 700610 / UA159) GN=SMU_805c PE=4 SV=1	10	27.844	2.7844	15.714	19.679	1.25232
Uracil phosphoribosyltransferase OS=Streptococcus mutans serotype c (strain ATCC 700610 / UA159) GN=upp PE=3 SV=1	9	25	2.77778	10	10	1	UMP salvage (GO:004420|IEA:UniProtKB-UniPathway), uracil salvage (GO:000622|IEA:InterPro)
Putative Clp-like ATP-dependent protease, ATP-binding subunit OS=Streptococcus mutans serotype c (strain ATCC 700610 / UA159) GN=clp PE=4 SV=1	19.333	53.242	2.75394	55.78	60.32	1.08139	regulation of transcription, DNA-templated (GO:000635|IEA:InterPro)
Nucleotide-binding protein SMU_1306c OS=Streptococcus mutans serotype c (strain ATCC 700610 / UA159) GN=SMU_1306c PE=3 SV=1	4	11	2.75	10	20	2
60 kDa chaperonin OS=Streptococcus mutans serotype c (strain ATCC 700610 / UA159) GN=groL PE=3 SV=1	59	161	2.72881	122	133	1.09016	protein refolding (GO:004202|IEA:UniProtKB-HAMAP)
Putative phosphotransacetylase OS=Streptococcus mutans serotype c (strain ATCC 700610 / UA159) GN=SMU_1043c PE=4 SV=1	11	30	2.72727	7	15	2.14286	metabolic process (GO:000815|IEA:InterPro)
Adenylosuccinate synthetase OS=Streptococcus mutans serotype c (strain ATCC 700610 / UA159) GN=purA PE=3 SV=1	10	27	2.7	27	24	0.888889	'de novo' AMP biosynthetic process (GO:004420|IEA:UniProtKB-UniPathway)
Asparagine--tRNA ligase OS=Streptococcus mutans serotype c (strain ATCC 700610 / UA159) GN=asnS PE=3 SV=1	9	24	2.66667	20	27	1.35	asparaginyl-tRNA aminoacylation (GO:000642|IEA:UniProtKB-HAMAP)
Inosine-5'-monophosphate dehydrogenase OS=Streptococcus mutans serotype c (strain ATCC 700610 / UA159) GN=guaB PE=3 SV=1	43	114	2.65116	62	69	1.1129	GMP biosynthetic process (GO:000617|IEA:UniProtKB-HAMAP)
Putative oligopeptide ABC transporter, substrate-binding protein OppA OS=Streptococcus mutans serotype c (strain ATCC 700610 / UA159) GN=oppA PE=4 SV=1	25	66	2.64	75	94	1.25333	transmembrane transport (GO:005508|IEA:InterPro)
Lysine--tRNA ligase OS=Streptococcus mutans serotype c (strain ATCC 700610 / UA159) GN=lysS PE=3 SV=1	8	21	2.625	16	21	1.3125	lysyl-tRNA aminoacylation (GO:000643|IEA:UniProtKB-HAMAP)
Aldehyde-alcohol dehydrogenase OS=Streptococcus mutans serotype c (strain ATCC 700610 / UA159) GN=adhE PE=3 SV=1	64	165	2.57812	128	141	1.10156	alcohol metabolic process (GO:000606|IEA:InterPro), carbon utilization (GO:001597|IEA:InterPro)
Bifunctional protein GlmU OS=Streptococcus mutans serotype c (strain ATCC 700610 / UA159) GN=glmU PE=3 SV=1	9	23	2.55556	18	16	0.888889	cell morphogenesis (GO:000090|IEA:UniProtKB-HAMAP), cell wall organization (GO:007155|IEA:UniProtKB-KW), lipid A biosynthetic process (GO:000924|IEA:UniProtKB-UniPathway), lipopolysaccharide biosynthetic process (GO:000910|IEA:InterPro), peptidoglycan biosynthetic process (GO:000925|IEA:UniProtKB-HAMAP), regulation of cell shape (GO:000836|IEA:UniProtKB-KW), UDP-N-acetylglucosamine biosynthetic p…
Nicotinate phosphoribosyltransferase OS=Streptococcus mutans serotype c (strain ATCC 700610 / UA159) GN=SMU_464 PE=3 SV=1	16	40	2.5	19	23	1.21053	NAD biosynthetic process (GO:000943|IEA:UniProtKB-UniPathway), nicotinate nucleotide salvage (GO:001935|IEA:InterPro)
Dihydrolipoyl dehydrogenase OS=Streptococcus mutans serotype c (strain ATCC 700610 / UA159) GN=adhD PE=4 SV=1	18	44.677	2.48206	71.273	48.221	0.676568	cell redox homeostasis (GO:004545|IEA:InterPro)
Aspartate-semialdehyde dehydrogenase OS=Streptococcus mutans serotype c (strain ATCC 700610 / UA159) GN=asd PE=3 SV=2	28	69	2.46429	18	21	1.16667	'de novo' L-methionine biosynthetic process (GO:007126|IEA:UniProtKB-HAMAP), diaminopimelate biosynthetic process (GO:001987|IEA:UniProtKB-HAMAP), isoleucine biosynthetic process (GO:000909|IEA:InterPro), lysine biosynthetic process via diaminopimelate (GO:000908|IEA:UniProtKB-HAMAP), threonine biosynthetic process (GO:000908|IEA:UniProtKB-HAMAP)
UDP-N-acetylglucosamine 1-carboxyvinyltransferase 1 OS=Streptococcus mutans serotype c (strain ATCC 700610 / UA159) GN=murA1 PE=3 SV=1	11	27	2.45455	5	7	1.4	cell cycle (GO:000704|IEA:UniProtKB-KW), cell division (GO:005130|IEA:UniProtKB-KW), cell wall organization (GO:007155|IEA:UniProtKB-KW), peptidoglycan biosynthetic process (GO:000925|IEA:UniProtKB-HAMAP), regulation of cell shape (GO:000836|IEA:UniProtKB-KW), UDP-N-acetylgalactosamine biosynthetic process (GO:001927|IEA:InterPro)
Putative PTS system, mannose-specific IIB component OS=Streptococcus mutans serotype c (strain ATCC 700610 / UA159) GN=SMU_1960c PE=4 SV=1	9	22	2.44444	18	22	1.22222	phosphoenolpyruvate-dependent sugar phosphotransferase system (GO:000940|IEA:InterPro)
3-oxoacyl-[acyl-carrier-protein] synthase 2 OS=Streptococcus mutans serotype c (strain ATCC 700610 / UA159) GN=fabF PE=3 SV=1	36	88	2.44444	38	41	1.07895	fatty acid biosynthetic process (GO:000663|IEA:UniProtKB-UniPathway)
ATP synthase subunit beta OS=Streptococcus mutans serotype c (strain ATCC 700610 / UA159) GN=atpD PE=3 SV=3	32	78	2.4375	58	51	0.87931	ATP hydrolysis coupled proton transport (GO:001599|IEA:InterPro), plasma membrane ATP synthesis coupled proton transport (GO:004277|IEA:UniProtKB-HAMAP)
Putative peptide synthetase OS=Streptococcus mutans serotype c (strain ATCC 700610 / UA159) GN=SMU_1345c PE=4 SV=1	26	63	2.42308	61	66	1.08197	metabolic process (GO:000815|IEA:InterPro)
Leucine--tRNA ligase OS=Streptococcus mutans serotype c (strain ATCC 700610 / UA159) GN=leuS PE=3 SV=1	17	41	2.41176	13	31	2.38462	leucyl-tRNA aminoacylation (GO:000642|IEA:UniProtKB-HAMAP)
Fructan beta-fructosidase OS=Streptococcus mutans serotype c (strain ATCC 700610 / UA159) GN=fruA PE=2 SV=2	26	61	2.34615	12	18	1.5	carbohydrate metabolic process (GO:000597|IEA:InterPro)
30S ribosomal protein S7 OS=Streptococcus mutans serotype c (strain ATCC 700610 / UA159) GN=rpsG PE=3 SV=1	9	21	2.33333	33	33	1	translation (GO:000641|IEA:UniProtKB-HAMAP)
Phenylalanine--tRNA ligase beta subunit OS=Streptococcus mutans serotype c (strain ATCC 700610 / UA159) GN=pheT PE=3 SV=1	19	44	2.31579	35	48	1.37143	phenylalanyl-tRNA aminoacylation (GO:000643|IEA:UniProtKB-HAMAP), tRNA processing (GO:000803|IEA:InterPro)
50S ribosomal protein L5 OS=Streptococcus mutans serotype c (strain ATCC 700610 / UA159) GN=rplE PE=3 SV=1	10	23	2.3	53	59	1.11321	translation (GO:000641|IEA:UniProtKB-HAMAP)
Arginine--tRNA ligase OS=Streptococcus mutans serotype c (strain ATCC 700610 / UA159) GN=argS PE=3 SV=1	19	43	2.26316	27	34	1.25926	arginyl-tRNA aminoacylation (GO:000642|IEA:UniProtKB-HAMAP)
Trigger factor OS=Streptococcus mutans serotype c (strain ATCC 700610 / UA159) GN=tig PE=3 SV=1	23	52	2.26087	98	77	0.785714	cell cycle (GO:000704|IEA:UniProtKB-KW), cell division (GO:005130|IEA:UniProtKB-KW), protein folding (GO:000645|IEA:UniProtKB-HAMAP), protein transport (GO:001503|IEA:UniProtKB-HAMAP)
Glutamate--tRNA ligase OS=Streptococcus mutans serotype c (strain ATCC 700610 / UA159) GN=gltX PE=3 SV=1	25	56	2.24	29	39	1.34483	glutamyl-tRNA aminoacylation (GO:000642|IEA:UniProtKB-HAMAP)
Glycine--tRNA ligase alpha subunit OS=Streptococcus mutans serotype c (strain ATCC 700610 / UA159) GN=glyQ PE=3 SV=1	9	20	2.22222	8	8	1	glycyl-tRNA aminoacylation (GO:000642|IEA:UniProtKB-HAMAP)
Uncharacterized protein OS=Streptococcus mutans serotype c (strain ATCC 700610 / UA159) GN=SMU_251 PE=4 SV=1	10	22	2.2	15	23	1.53333	iron-sulfur cluster assembly (GO:001622|IEA:InterPro)
Phosphoenolpyruvate carboxykinase (ATP) OS=Streptococcus mutans serotype c (strain ATCC 700610 / UA159) GN=pckA PE=3 SV=1	10	22	2.2	29	32	1.10345	gluconeogenesis (GO:000609|IEA:UniProtKB-UniPathway)
DNA polymerase III subunit beta OS=Streptococcus mutans serotype c (strain ATCC 700610 / UA159) GN=dnaN PE=4 SV=1	10	22	2.2	7	5	0.714286	DNA replication (GO:000626|IEA:UniProtKB-KW)
Elongation factor Ts OS=Streptococcus mutans serotype c (strain ATCC 700610 / UA159) GN=tsf PE=3 SV=1	37	81	2.18919	69	72	1.04348
Dihydroxy-acid dehydratase OS=Streptococcus mutans serotype c (strain ATCC 700610 / UA159) GN=ilvD PE=3 SV=1	22	48	2.18182	25	37	1.48	isoleucine biosynthetic process (GO:000909|IEA:UniProtKB-HAMAP), valine biosynthetic process (GO:000909|IEA:UniProtKB-HAMAP)
ATP-dependent 6-phosphofructokinase OS=Streptococcus mutans serotype c (strain ATCC 700610 / UA159) GN=pfkA PE=3 SV=1	33	72	2.18182	38	47	1.23684	fructose 6-phosphate metabolic process (GO:000600|IEA:InterPro)
DNA-directed RNA polymerase subunit beta' OS=Streptococcus mutans serotype c (strain ATCC 700610 / UA159) GN=rpoC PE=3 SV=2	79	172	2.17722	135	165	1.22222	transcription, DNA-templated (GO:000635|IEA:UniProtKB-HAMAP)
UDP-N-acetylmuramoylalanine--D-glutamate ligase OS=Streptococcus mutans serotype c (strain ATCC 700610 / UA159) GN=murD PE=3 SV=1	17	37	2.17647	17	20	1.17647	cell cycle (GO:000704|IEA:UniProtKB-KW), cell division (GO:005130|IEA:UniProtKB-KW), cell wall organization (GO:007155|IEA:UniProtKB-KW), peptidoglycan biosynthetic process (GO:000925|IEA:UniProtKB-HAMAP), regulation of cell shape (GO:000836|IEA:UniProtKB-KW)
D-alanine--poly(phosphoribitol) ligase subunit 1 OS=Streptococcus mutans serotype c (strain ATCC 700610 / UA159) GN=dltA PE=3 SV=4	12	26	2.16667	14	17	1.21429	lipoteichoic acid biosynthetic process (GO:007039|IEA:UniProtKB-UniPathway)
30S ribosomal protein S2 OS=Streptococcus mutans serotype c (strain ATCC 700610 / UA159) GN=rpsB PE=3 SV=1	14	30	2.14286	44	59	1.34091	translation (GO:000641|IEA:UniProtKB-HAMAP)
Glycerol-3-phosphate dehydrogenase [NAD(P)+] OS=Streptococcus mutans serotype c (strain ATCC 700610 / UA159) GN=gpsA PE=3 SV=1	15	32	2.13333	15	21	1.4	carbohydrate metabolic process (GO:000597|IEA:InterPro), glycerol-3-phosphate biosynthetic process (GO:004616|IEA:UniProtKB-HAMAP), glycerol-3-phosphate catabolic process (GO:004616|IEA:InterPro), glycerophospholipid metabolic process (GO:000665|IEA:UniProtKB-UniPathway), phospholipid biosynthetic process (GO:000865|IEA:UniProtKB-HAMAP)
Elongation factor G OS=Streptococcus mutans serotype c (strain ATCC 700610 / UA159) GN=fusA PE=3 SV=1	79	167	2.11392	146	178	1.21918
Methionine--tRNA ligase OS=Streptococcus mutans serotype c (strain ATCC 700610 / UA159) GN=metS PE=3 SV=1	18	38	2.11111	26	30	1.15385	methionyl-tRNA aminoacylation (GO:000643|IEA:UniProtKB-HAMAP)
50S ribosomal protein L3 OS=Streptococcus mutans serotype c (strain ATCC 700610 / UA159) GN=rplC PE=3 SV=1	10	21	2.1	64	62	0.96875	translation (GO:000641|IEA:UniProtKB-HAMAP)
Glyceraldehyde-3-phosphate dehydrogenase OS=Streptococcus mutans serotype c (strain ATCC 700610 / UA159) GN=gapC PE=3 SV=1	160	334	2.0875	150	168	1.12	glucose metabolic process (GO:000600|IEA:InterPro)
30S ribosomal protein S3 OS=Streptococcus mutans serotype c (strain ATCC 700610 / UA159) GN=rpsC PE=3 SV=1	13	27	2.07692	53	60	1.13208	translation (GO:000641|IEA:UniProtKB-HAMAP)
Elongation factor Tu OS=Streptococcus mutans serotype c (strain ATCC 700610 / UA159) GN=tuf PE=3 SV=2	106	220	2.07547	167	218	1.30539
UDP-N-acetylglucosamine 1-carboxyvinyltransferase 2 OS=Streptococcus mutans serotype c (strain ATCC 700610 / UA159) GN=murA2 PE=3 SV=1	14	29	2.07143	7	10	1.42857	cell cycle (GO:000704|IEA:UniProtKB-KW), cell division (GO:005130|IEA:UniProtKB-KW), cell wall organization (GO:007155|IEA:UniProtKB-KW), peptidoglycan biosynthetic process (GO:000925|IEA:UniProtKB-HAMAP), regulation of cell shape (GO:000836|IEA:UniProtKB-KW), UDP-N-acetylgalactosamine biosynthetic process (GO:001927|IEA:InterPro)
Cysteine aminopeptidase C OS=Streptococcus mutans serotype c (strain ATCC 700610 / UA159) GN=pepC PE=4 SV=1	15	31	2.06667	12	14	1.16667
Putative trehalose-6-phosphate hydrolase TreA OS=Streptococcus mutans serotype c (strain ATCC 700610 / UA159) GN=treA PE=4 SV=1	18	37	2.05556	5	5	1	trehalose catabolic process (GO:000599|IEA:InterPro)
Valine--tRNA ligase OS=Streptococcus mutans serotype c (strain ATCC 700610 / UA159) GN=valS PE=3 SV=1	29	58	2	32	47	1.46875	valyl-tRNA aminoacylation (GO:000643|IEA:UniProtKB-HAMAP)
NADPH-dependent glutamate synthase (Small subunit) OS=Streptococcus mutans serotype c (strain ATCC 700610 / UA159) GN=gltB PE=4 SV=1	11	22	2	11	16	1.45455	glutamate biosynthetic process (GO:000653|IEA:InterPro)
Aspartate--tRNA(Asp/Asn) ligase OS=Streptococcus mutans serotype c (strain ATCC 700610 / UA159) GN=aspS1 PE=3 SV=1	22	44	2	23.489	18	0.766316	tRNA aminoacylation for protein translation (GO:000641|IEA:InterPro)
DNA-directed RNA polymerase subunit beta OS=Streptococcus mutans serotype c (strain ATCC 700610 / UA159) GN=rpoB PE=3 SV=1	77	153	1.98701	130	125	0.961538	transcription, DNA-templated (GO:000635|IEA:UniProtKB-HAMAP)
Putative surfactin synthetase OS=Streptococcus mutans serotype c (strain ATCC 700610 / UA159) GN=bacA2 PE=4 SV=1	29	57	1.96552	101	89	0.881188	metabolic process (GO:000815|IEA:InterPro)
Putative anaerobic ribonucleoside-triphosphate reductase OS=Streptococcus mutans serotype c (strain ATCC 700610 / UA159) GN=nrdD PE=4 SV=1	27	53	1.96296	47	42	0.893617	DNA replication (GO:000626|IEA:InterPro)
Response regulator GcrR for glucan-binding protein C OS=Streptococcus mutans serotype c (strain ATCC 700610 / UA159) GN=gcrR PE=4 SV=1	11	18	1.63636	8	20	2.5	phosphorelay signal transduction system (GO:000016|IEA:UniProtKB-KW), regulation of transcription, DNA-templated (GO:000635|IEA:UniProtKB-KW), transcription, DNA-templated (GO:000635|IEA:UniProtKB-KW)
Other tested candidates that do not match the cretira (spectro counts ≥ 20 & fold change ≥ 2)
DEAD-box ATP-dependent RNA helicase CshA OS=Streptococcus mutans serotype c (strain ATCC 700610 / UA159) GN=cshA PE=3 SV=1	6	19	3.16667	52	63	1.21154	RNA catabolic process (GO:000640|IEA:UniProtKB-HAMAP), RNA secondary structure unwinding (GO:001050|IEA:InterPro)
Enolase OS=Streptococcus mutans serotype c (strain ATCC 700610 / UA159) GN=eno PE=1 SV=1	210	248	1.18095	211	208	0.985782	glycolytic process (GO:000609|IEA:UniProtKB-HAMAP), pathogenesis (GO:000940|IEA:UniProtKB-KW)
Chaperone protein DnaK OS=Streptococcus mutans serotype c (strain ATCC 700610 / UA159) GN=dnaK PE=2 SV=2	106	149	1.40566	134	118	0.880597	protein folding (GO:000645|IEA:InterPro)
